# Supplementary material for: Does Sleep Play a Role in Memory Consolidation? A Comparative Test
Source: PLoS One. 2009 Feb 25;4(2):e4609. doi: 10.1371/journal.pone.0004609 (PMC2643482; doi:10.1371/journal.pone.0004609)
Supplement: Appendix S1 — Sleep & Brain data (0.01 MB XLS) [file pone.0004609.s001.xls]

## Sheet: SleepBrain2.txt
Species	LgBrain Volume	LgNeocortex	LgHippocampus	LgAmygdala	REM (hours)	NREM (hours)
Aotus trivirgatus	4.209	3.998	2.732	2.629	1.82	15.15
Callithrix jacchus	3.86	3.641	2.344	2.026	1.6055	7.8983
Erinaceus europaeus	3.487	2.72	2.376	2.036	3.6177	14.025
Erythrocebus patas	5.014	4.887	3.202	2.838	1.0655	9.7335
Macaca mulatta	4.944	4.803	3.131	2.831	2.0475	8.1861
Microcebus murinus	3.225	2.869	2	1.563	0.989	14.371
Nannospalax ehrenbergi	3.286	2.741	2.085	1.589	1.896	10.536
Pan troglodytes	5.582	5.465	3.577	3.153	1.45	8.217
Papio anubis	5.281	5.147	3.531	2.979	1.39	8.45
Rattus norvegicus	3.223	2.695	1.989	1.538	2.0124	11.0694
Saimiri sciureus	4.354	4.191	2.547	2.385	1.7703	7.7989
Scalopus aquaticus	3.095	2.403	2.041	NA	2.112	6.336
Tenrec ecaudatus	3.368	2.436	2.168	1.948	2.34	13.26
Tupaia glis	3.477	3.015	2.182	1.884	2.693	13.147
